# Supplementary material for: Changes in Sitting Time, Screen Exposure and Physical Activity during COVID-19 Lockdown in South American Adults: A Cross-Sectional Study
Source: Int J Environ Res Public Health. 2021 May 14;18(10):5239. doi: 10.3390/ijerph18105239 (PMC8156285; doi:10.3390/ijerph18105239)
Supplement: Supplementary file 1 [file ijerph-18-05239-s001.zip]

Archive with 1 entries (1 files):
- ijerph-1195258-supplementary.pdf
